# Supplementary material for: ﻿Craspedostaurosnazmii sp. nov., a new diatom species (Bacillariophyta) from the Turkish Coast of the Black Sea
Source: PhytoKeys. 2023 Sep 11;232:77–88. doi: 10.3897/phytokeys.232.106545 (PMC10507444; doi:10.3897/phytokeys.232.106545)
Supplement: XML Treatment for Craspedostauros nazmii [file phytokeys.232.106545-treatment1.xml]

<!DOCTYPE tp:taxon-treatment
  PUBLIC "-//TaxonX//DTD Taxonomic Treatment Publishing DTD v0 20100105//EN" "tax-treatment-NSO.dtd">
<tp:taxon-treatment xmlns:tp="http://www.plazi.org/taxpub"><tp:treatment-meta><kwd-group><label>Taxon classification</label><kwd>
              <named-content content-type="kingdom">Plantae</named-content>
            </kwd><kwd>
              <named-content content-type="order">Naviculales</named-content>
            </kwd><kwd>
              <named-content content-type="family">Naviculaceae</named-content>
            </kwd></kwd-group><mixed-citation publication-type="journal"><person-group><name><surname>Yılmaz</surname><given-names>Elif</given-names></name><name><surname>Witkowski</surname><given-names>Andrzej</given-names></name><name><surname>Özdelice</surname><given-names>Neslihan</given-names></name><name><surname>Solak</surname><given-names>Cüneyt Nadir</given-names></name><name><surname>Gastineau</surname><given-names>Romain</given-names></name><name><surname>Durmuş</surname><given-names>Turgay</given-names></name></person-group><article-title>﻿<italic><tp:taxon-name><tp:taxon-name-part taxon-name-part-type="genus" reg="Craspedostauros">Craspedostauros</tp:taxon-name-part><tp:taxon-name-part taxon-name-part-type="species" reg="nazmii">nazmii</tp:taxon-name-part></tp:taxon-name></italic> sp. nov., a new diatom species (<tp:taxon-name><tp:taxon-name-part taxon-name-part-type="phylum">Bacillariophyta</tp:taxon-name-part></tp:taxon-name>) from the Turkish Coast of the Black Sea</article-title><source>PhytoKeys</source><day>11</day><month>09</month><year>2023</year><volume>232</volume><fpage>77</fpage><lpage>88</lpage><pub-id pub-id-type="doi">10.3897/phytokeys.232.106545</pub-id></mixed-citation></tp:treatment-meta><tp:nomenclature><label>﻿</label><tp:taxon-name>
            <object-id xmlns:xlink="http://www.w3.org/1999/xlink" content-type="arpha" xlink:type="simple">5C996F3A-87D6-5F94-9302-AE5EEC00B59E</object-id>
            <tp:taxon-name-part taxon-name-part-type="genus" reg="Craspedostauros">Craspedostauros</tp:taxon-name-part>
            <tp:taxon-name-part taxon-name-part-type="species" reg="nazmii">nazmii</tp:taxon-name-part>
          </tp:taxon-name><tp:taxon-authority>E.Yılmaz, Witkowski, Solak</tp:taxon-authority><tp:taxon-status xmlns:xlink="http://www.w3.org/1999/xlink" xlink:type="simple">sp. nov.</tp:taxon-status><xref ref-type="fig" rid="F2">Figs 2</xref><xref ref-type="fig" rid="F3">, 3</xref></tp:nomenclature><tp:treatment-sec sec-type="type material" id="SECID0EXDAE"><title>Type material.</title><p><bold><italic>Holotype</italic></bold>: Slide Number SZCZ 28843, collection of Andrzej Witkowski at the University of Szczecin. Valves representing the holotype population illustrated in Fig. <xref ref-type="fig" rid="F2">2F</xref>.</p><p><bold><italic>Isotype</italic></bold>: Slide number TR_Kastamonu_Doganyurt_EPL_Tem2017 deposited in Kütahya Dumlupınar University (Turkey).</p></tp:treatment-sec><tp:treatment-sec sec-type="Registration" id="SECID0ESEAE"><title>Registration.</title><p><ext-link xmlns:xlink="http://www.w3.org/1999/xlink" xlink:href="http://phycobank.org/103900" ext-link-type="uri" xlink:type="simple">http://phycobank.org/103900</ext-link>.</p></tp:treatment-sec><tp:treatment-sec sec-type="type locality" id="SECID0E4EAE"><title>Type locality.</title><p>Turkey, Kastamonu Province, seashore in Doğanyurt District, (<named-content xmlns:xlink="http://www.w3.org/1999/xlink" content-type="dwc:verbatimCoordinates" xlink:type="simple"><named-content content-type="geo-json" specific-use="{&#34;type&#34;:&#34;Point&#34;,&#34;coordinates&#34;:[33.459497,42.008122]}" id="NCID0EGFAE" xlink:type="simple">42°0'29.24"N, 33°27'34.19"E</named-content></named-content>), collected by: Cüneyt Nadir Solak, July 18, 2017.</p></tp:treatment-sec><tp:treatment-sec sec-type="description" id="SECID0ELFAE"><title>Description.</title><p><abbrev xmlns:xlink="http://www.w3.org/1999/xlink" xlink:title="Light Microscope" id="ABBRID0ERFAE" xlink:type="simple">LM</abbrev> (Fig. <xref ref-type="fig" rid="F2">2A–M</xref>) valves lanceolate to narrow lanceolate, slightly constricted in the middle and with rostrate to subcapitate apices, 29–42 µm in length, 4.5–5.5 µm in width (n = 50). Valves with a slight constriction in the middle, tapering towards narrowly rostrate to subcapitate apices. Axial area very narrow, but distinct, in the valve middle expanding into a central area in a form of stauros encompassing the whole valve width. Raphe branches in <abbrev xmlns:xlink="http://www.w3.org/1999/xlink" xlink:title="Light Microscope" id="ABBRID0EZFAE" xlink:type="simple">LM</abbrev> resolvable, slightly undulate, external proximal raphe endings distinct, tear-like shaped, external distal raphe endings strongly bent in same direction. Transapical striae well resolvable in <abbrev xmlns:xlink="http://www.w3.org/1999/xlink" xlink:title="Light Microscope" id="ABBRID0E4FAE" xlink:type="simple">LM</abbrev>, parallel in the middle, becoming slightly radiate and finally divergent close to apices, 20–21 in 10 µm (Figs <xref ref-type="fig" rid="F2">2A–M</xref>, <xref ref-type="fig" rid="F3">3A–D</xref>).</p><fig id="F2" position="float" orientation="portrait"><object-id xmlns:xlink="http://www.w3.org/1999/xlink" content-type="doi" xlink:type="simple">10.3897/phytokeys.232.106545.figure2</object-id><object-id xmlns:xlink="http://www.w3.org/1999/xlink" content-type="arpha" xlink:type="simple">DE257DDA-E54A-52AD-A5CF-196922268B7A</object-id><label>Figure 2.</label><caption><p><bold>A–M</bold><italic><tp:taxon-name><tp:taxon-name-part taxon-name-part-type="genus" reg="Craspedostauros">Craspedostauros</tp:taxon-name-part><tp:taxon-name-part taxon-name-part-type="species" reg="nazmii">nazmii</tp:taxon-name-part></tp:taxon-name></italic> sp. nov., <abbrev xmlns:xlink="http://www.w3.org/1999/xlink" xlink:title="Light Microscope" id="ABBRID0E5GAE" xlink:type="simple">LM</abbrev> micrographs. Scale bar: 10 µm.</p></caption><graphic xmlns:xlink="http://www.w3.org/1999/xlink" xlink:href="phytokeys-232-077_article-106545__-g002.jpg" position="float" orientation="portrait" xlink:type="simple" id="oo_904194.jpg"><uri content-type="original_file" xlink:type="simple">https://binary.pensoft.net/fig/904194</uri></graphic></fig><p><bold><italic><abbrev xmlns:xlink="http://www.w3.org/1999/xlink" xlink:title="Scanning Electron Microscope" id="ABBRID0EMHAE" xlink:type="simple">SEM</abbrev></italic></bold> (Fig. <xref ref-type="fig" rid="F3">3A–H</xref>). Valve external view (Fig. <xref ref-type="fig" rid="F3">3A–D</xref>), valve face flat composed of one to two rows of areolae. The valve face margin marked by a distinct, continuous apically oriented siliceous rib (transformed vimineae). The transition from the valve face to valve mantle gradual in the valve middle, becoming abrupt at the apices. Hyaline area becoming larger towards to the margins in the centre. Transapical striae uniseriate, composed of 1–3 areolae on the valve face and 4–6 on the mantle in central area, and decreasing to 4 towards the apical mantle (Fig. <xref ref-type="fig" rid="F3">3B–D</xref>). The striae of the valve face in the apical part composed of a solitary areola, and increasing towards the valve middle to 2 and finally 3 near the stauros. Areolae variable in size, larger near the raphe with more pores (up to 17) in the cribrate occlusions (Fig. <xref ref-type="fig" rid="F3">3B</xref>). Raphe branches slightly undulate with external proximal ends expanded, distant from each other. External apical raphe endings strongly hook-shaped. Prominent wing-like silica flaps partially covering the first row of areolae bordering the raphe sternum present near the apices at valve secondary side (Fig. <xref ref-type="fig" rid="F3">3C–D</xref>). Valve centre with hyaline area of the stauros and symmetric with regular areolae. On one side three and on the other one to two rows of areolae at the beginning. Then, two rows of areolae on both sides and finally one row of areola towards the ends (Fig. <xref ref-type="fig" rid="F3">3A–D</xref>).</p><fig id="F3" position="float" orientation="portrait"><object-id xmlns:xlink="http://www.w3.org/1999/xlink" content-type="doi" xlink:type="simple">10.3897/phytokeys.232.106545.figure3</object-id><object-id xmlns:xlink="http://www.w3.org/1999/xlink" content-type="arpha" xlink:type="simple">A6F8C0A1-35F8-5E19-A874-35192391D0F3</object-id><label>Figure 3.</label><caption><p><abbrev xmlns:xlink="http://www.w3.org/1999/xlink" xlink:title="Scanning Electron Microscope" id="ABBRID0ERIAE" xlink:type="simple">SEM</abbrev> micrographs of <italic><tp:taxon-name><tp:taxon-name-part taxon-name-part-type="genus" reg="Craspedostauros">Craspedostauros</tp:taxon-name-part><tp:taxon-name-part taxon-name-part-type="species" reg="nazmii">nazmii</tp:taxon-name-part></tp:taxon-name></italic> sp. nov. <bold>A</bold> external view of entire valve <bold>B</bold> external view of central area <bold>C, D</bold> external view of valve apex showing wing-like silica flap <bold>E</bold> internal view of entire valve <bold>F</bold> internal view of central area showing raphe terminate <bold>G–H</bold> internal view of valve apex. Scale bars: 10 μm (<bold>A, E</bold>); 2 μm (<bold>B–D, F–H</bold>).</p></caption><graphic xmlns:xlink="http://www.w3.org/1999/xlink" xlink:href="phytokeys-232-077_article-106545__-g003.jpg" position="float" orientation="portrait" xlink:type="simple" id="oo_904195.jpg"><uri content-type="original_file" xlink:type="simple">https://binary.pensoft.net/fig/904195</uri></graphic></fig><p><bold><italic><abbrev xmlns:xlink="http://www.w3.org/1999/xlink" xlink:title="Scanning Electron Microscope" id="ABBRID0E1JAE" xlink:type="simple">SEM</abbrev></italic></bold> (Fig. <xref ref-type="fig" rid="F3">3E–H</xref>). Valve surface internally flat, narrow pore-free longitudinal lines running from apex to apex abruptly marking the face-mantle junction (Fig. <xref ref-type="fig" rid="F3">3E</xref>). Raised stauros distinctly narrower than the fascia (Fig. <xref ref-type="fig" rid="F3">3F</xref>), broadening and decreasing in thickness close to the valve margins (Fig. <xref ref-type="fig" rid="F3">3E–F</xref>). Central internal raphe fissures terminate at slight knob of silica onto rectelevatum (Fig. <xref ref-type="fig" rid="F3">3F</xref>). A flatly ended cylindrical knob present at the central nodule. Apical raphe endings terminating within prominent helictoglossae within a relatively expanded pore-free area (Fig. <xref ref-type="fig" rid="F3">3G–H</xref>). Areolae externally occluded by cribra, appearing sunken, especially close to the raphe-sternum (Fig. <xref ref-type="fig" rid="F3">3F–H</xref>).</p></tp:treatment-sec><tp:treatment-sec sec-type="etymology" id="SECID0E2KAE"><title>Etymology.</title><p>This species is dedicated to Nazmi Yilmaz, father of the first author Elif Yilmaz in appreciation for his dedication to support and encourage her.</p></tp:treatment-sec><tp:treatment-sec sec-type="distribution" id="SECID0EALAE"><title>Distribution and ecology.</title><p>The species was observed in Doğanyurt District, Kastamonu Province, Black Sea. The conductivity values at the sampling station were 18.69 mS cm<sup>-1</sup>, DO values were 8.86 mg L<sup>-1</sup>, TEMP values were 15.4 °C.</p></tp:treatment-sec></tp:taxon-treatment>
